# Supplementary material for: Gliogenesis from the subventricular zone modulates the extracellular matrix at the glial scar after brain ischemia
Source: eLife. 2025 Aug 19;13:RP96076. doi: 10.7554/eLife.96076 (PMC12364484; doi:10.7554/eLife.96076)
Supplement: Figure 2—source data 2. [file elife-96076-fig2-data2.zip]

Archive with 3 entries (3 files):
- Thbs4_raw.tif
- GAPDH_raw16.tif
- Nestin_raw.tif
